# Supplementary material for: Flavonoid Nobiletin Attenuates Cyclophosphamide-Induced Cystitis in Mice through Mechanisms That Involve Inhibition of IL-1β Induced Connexin 43 Upregulation and Gap Junction Communication in Urothelial Cells
Source: Int J Mol Sci. 2022 May 1;23(9):5037. doi: 10.3390/ijms23095037 (PMC9102543; doi:10.3390/ijms23095037)
Supplement: Supplementary file 1 [file ijms-23-05037-s001.zip]

Archive with 1 entries (1 files):
- ijms-1701331-supplementary.pdf
